# Supplementary material for: Blood virome of patients with traumatic sepsis
Source: Virol J. 2023 Sep 1;20:198. doi: 10.1186/s12985-023-02162-4 (PMC10472630; doi:10.1186/s12985-023-02162-4)
Supplement: Supplementary file 1 — Additional file 1. Summary of sample information of sixteen pools. [file 12985_2023_2162_MOESM1_ESM.xlsx]

## Sheet: Sheet1
Summary of sample information of sixteen pools
Library ID	Location	Collection time	Sample type	Sample numbers	No. of raw reads	SRA accession	BioSample	BioProject
humanblood036	Jiangsu,zhenjiang	2018	blood	1	102381	SRR22528404	SAMN32041340	PRJNA908780
humanblood037	Jiangsu,zhenjiang	2018	blood	1	340888	SRR22528269	SAMN32041340	PRJNA908780
humanblood038	Jiangsu,zhenjiang	2018	blood	1	256440	SRR22528280	SAMN32041340	PRJNA908780
humanblood039	Jiangsu,zhenjiang	2018	blood	1	714986	SRR22528352	SAMN32041340	PRJNA908780
humanblood040	Jiangsu,zhenjiang	2018	blood	1	321049	SRR22528391	SAMN32041340	PRJNA908780
humanblood041	Jiangsu,zhenjiang	2018	blood	1	220553	SRR22528404	SAMN32041340	PRJNA908780
humanblood044	Jiangsu,zhenjiang	2018	blood	1	85231	SRR22528413	SAMN32041340	PRJNA908780
humanblood045	Jiangsu,zhenjiang	2018	blood	1	552817	SRR22528448	SAMN32041340	PRJNA908780
humanblood046	Jiangsu,zhenjiang	2018	blood	1	617837	SRR22528449	SAMN32041340	PRJNA908780
humanblood047	Jiangsu,zhenjiang	2018	blood	1	320866	SRR22528452	SAMN32041340	PRJNA908780
humanblood048	Jiangsu,zhenjiang	2018	blood	1	267700	SRR22528488	SAMN32041340	PRJNA908780
humanblood049	Jiangsu,zhenjiang	2018	blood	1	684266	SRR22528489	SAMN32041340	PRJNA908780
humanblood050	Jiangsu,zhenjiang	2018	blood	1	105015	SRR22528490	SAMN32041340	PRJNA908780
humanblood051	Jiangsu,zhenjiang	2018	blood	1	800244	SRR22528496	SAMN32041340	PRJNA908780
humanblood052	Jiangsu,zhenjiang	2018	blood	1	129044	SRR22528501	SAMN32041340	PRJNA908780
humanblood053	Jiangsu,zhenjiang	2018	blood	1	236425	SRR22528588	SAMN32041340	PRJNA908780
