# Supplementary material for: Blood virome of patients with traumatic sepsis
Source: Virol J. 2023 Sep 1;20:198. doi: 10.1186/s12985-023-02162-4 (PMC10472630; doi:10.1186/s12985-023-02162-4)
Supplement: Supplementary file 2 — Additional file 2. Viral sequences identified in our study. [file 12985_2023_2162_MOESM2_ESM.xlsx]

## Sheet: Sheet1
Viral sequences identified in our study
Family Name	Name	Abbreviation	Length (bp)	Identity (BLASTx)	Closest relative virus	Hits in rawdata	Genbank ID
Anelloviridae	Torque teno virus isolate hb036-anello-1	hb036-anello-1	3721	0.8737	Torque teno virus isolate isolate SAfiA-642-11	261	OP985294
	Torque teno virus isolate hb036-anello-2	hb036-anello-2	3609	0.8766	Torque teno virus AZ1_2	302	OP985293
	TTV-like mini virus isolate hb046-anello-1	hb046-anello-1	2952	0.9937	TTV-like mini virus isolate SAfiA-542-21	526	OP985295
